# Supplementary material for: Effectiveness of Inactivated COVID-19 Vaccines against Delta-Variant COVID-19: Evidence from an Outbreak in Inner Mongolia Autonomous Region, China
Source: Vaccines (Basel). 2023 Jan 28;11(2):292. doi: 10.3390/vaccines11020292 (PMC9961555; doi:10.3390/vaccines11020292)
Supplement: Supplementary file 1 [file vaccines-11-00292-s001.zip]

Archive with 1 entries (1 files):
- vaccines-2141376-supplementary.pdf
